# Supplementary material for: Investigation of Photocatalytic PVDF Membranes Containing Inorganic Nanoparticles for Model Dairy Wastewater Treatment
Source: Membranes (Basel). 2023 Jul 10;13(7):656. doi: 10.3390/membranes13070656 (PMC10383713; doi:10.3390/membranes13070656)
Supplement: Supplementary file 1 [file membranes-13-00656-s001.zip]

Archive with 1 entries (1 files):
- membranes-2471672-supplementary.pdf
